# Supplementary material for: Cold stress–induced ferroptosis in liver sinusoidal endothelial cells determines liver transplant injury and outcomes
Source: JCI Insight. 2024 Feb 8;9(3):e174354. doi: 10.1172/jci.insight.174354 (PMC10967411; doi:10.1172/jci.insight.174354)
Supplement: Supporting data values [file jciinsight-9-174354-s132.xlsx]

## Sheet: Figure 1
Experimental data of mouse OLT						Days of survival after mouse OLT
	Sham	WT→WT	WT+Fer-1→WT			Case	WT→WT	Case	WT+Fer-1→WT
Suzuki's histological score	0.0±0.0	4.7±0.4	2.8±0.3			1	2	1	14
TUNEL positive cells/HPF	0.0±0.0	49.8±3.5	11.7±3.2			2	9	2	14
CD68 positive cells/HPF	9.6±1.4	26.7±2.6	16.0±2.4			3	14	3	14
Ly6G positive cells/HPF	0.0±0.0	25.8±2.8	12.7±2.4			4	14	4	2
AST (U/L)	52±8	3014±274	1365±88			5	2	5	14
ALT (U/L)	49±5	4358±412	1992±274			6	3	6	14
LDH (U/L)	73±24	5485±573	2447±416			7	5	7	14
						8	14	8	14
						9	2	9	7
						10	3	10	14

## Sheet: Figure 2
LDH and liver enzyme levels in the liver flush
	WT→WT	WT+Fer-1→WT
LDH (U/L)	88±10	58±7
AST (U/L)	30±10	30±5
ALT (U/L)	110±27	113±28

## Sheet: Figure 3
Liver enzyme levels in hepatocyte culture media
	0 h	3 h	6 h
AST (U/L)	36±6	24±4	28±3
ALT (U/L)	31±9	16±2	26±7

## Sheet: Figure 4
Number of dead cells
LSECs						Hepatocytes
Naive		Cold stress				Naive		Cold stress
WT	NRF2-KO	WT	WT+Fer-1	NRF2-KO		WT	NRF2-KO	WT	WT+Fer-1	NRF2-KO
1.5±0.8	1.2±0.5	28.0±3.7	7.8±3.7	60.2±9.9		0.8±0.5	0.7±0.3	5.1±1.4	3.8±1.7	5.5±1.9

## Sheet: Figure 5
LDH and liver enzyme levels in the liver flush
	Control	RSL3 0.5 (μM)	RSL3 1.0 (μM)	RSL3 2.5 (μM)	RSL3 5.0 (μM)	RSL3 30 (μM)
LDH (U/L)	89±10	99±16	92±11	101±12	81±13	88±7
AST (U/L)	65±7	46±7	38±14	30±5	30±9	51±8
ALT (U/L)	147±36	188±10	176±56	156±12	201±32	145±32

## Sheet: Figure 6
Number of dead cells
WT	WT+MCU-i4	NRF2-KO	NRF2-KO+MCUi4
29.8±5.9	24.2±3.8	64.2±9.4	35.0±6.0

## Sheet: Figure 7
Experimental data of mouse OLT
	WT Sham	NRF2-KO Sham	WT→WT	NRF2-KO→WT	NRF2-KO+MCU-i4→WT
Suzuki's histological score	0.0±0.0	0.0±0.0	4.5±0.6	7.5±0.9	5.0±0.7
TUNEL positive cells/HPF	0.0±0.0	0.0±0.0	44.3±5.4	89.5±12.2	54.5±7.3
AST (U/L)	52±8	59±10	3621±526	5103±446	3508±348
ALT (U/L)	49±5	45±9	4422±610	7308±895	4692±421

## Sheet: Figure 9
Liver enzyme levels in human OLT									Incidence of EAD
										EAD (−)	EAD (+)
Low NRF2	Days after OLT								Low NRF2	21	9
	1	2	3	4	5	6	7		High NRF2	28	2
AST (IU/L)	773±383	379±173	298±187	67±9	46±5	37±3	37±3
ALT (IU/L)	444±64	369±54	295±45	226±37	175±27	139±18	114±13
High NRF2	Days after OLT
	1	2	3	4	5	6	7
AST (IU/L)	259±51	118±19	58±6	38±3	32±4	33±4	29±3
ALT (IU/L)	253±37	203±32	151±22	118±18	96±13	91±13	77±12

## Sheet: Supplemental Figure 5
Number of dead cells
NRF2-KO	NRF2-KO+Fer-1
60.2±9.9	20.8±4.6
